# Supplementary material for: Effect of Exercise on Liver Function and Insulin Resistance Markers in Patients with Non-Alcoholic Fatty Liver Disease: A Systematic Review and Meta-Analysis of Randomized Controlled Trials
Source: J Clin Med. 2023 Apr 20;12(8):3011. doi: 10.3390/jcm12083011 (PMC10143548; doi:10.3390/jcm12083011)
Supplement: Supplementary file 1 [file jcm-12-03011-s001.zip]

Archive with 1 entries (1 files):
- jcm-2318287-supplementary.pdf
